# Supplementary material for: Plumbagin Suppresses Breast Cancer Progression by Downregulating HIF-1α Expression via a PI3K/Akt/mTOR Independent Pathway under Hypoxic Condition
Source: Molecules. 2022 Sep 5;27(17):5716. doi: 10.3390/molecules27175716 (PMC9457614; doi:10.3390/molecules27175716)
Supplement: Supplementary file 1 [file molecules-27-05716-s001.zip]

Archive with 1 entries (1 files):
- molecules-1848372-supplementary.pdf
